# Supplementary material for: Nitrogen-Doped Carbon Dots as a Fluorescent “Off–On” Probe for Selective Ascorbic Acid Detection via H2O2-Mediated Quenching
Source: Nanomaterials (Basel). 2025 Jun 23;15(13):976. doi: 10.3390/nano15130976 (PMC12250831; doi:10.3390/nano15130976)
Supplement: Supplementary file 1 [file nanomaterials-15-00976-s001.zip]

Archive with 1 entries (1 files):
- nanomaterials-3668526-supplementary.pdf
